# Supplementary material for: Atmospheric Pressure Plasma-Treated Polyurethane Foam as Reusable Absorbent for Removal of Oils and Organic Solvents from Water
Source: Materials (Basel). 2022 Nov 10;15(22):7948. doi: 10.3390/ma15227948 (PMC9693071; doi:10.3390/ma15227948)
Supplement: Supplementary file 1 [file materials-15-07948-s001.zip]

Archive with 1 entries (1 files):
- materials-1988706-supplementary.pdf
